# Supplementary material for: Women’s experiences of safety apps for sexualized violence: a narrative scoping review
Source: BMC Public Health. 2021 Dec 30;21:2330. doi: 10.1186/s12889-021-12292-5 (PMC8719390; doi:10.1186/s12889-021-12292-5)
Supplement: Supplementary file 1 — Additional file 1. [file 12889_2021_12292_MOESM1_ESM.xlsx]

## Sheet: Sheet1
	MEDLINE		Embase		PsycINFO		Scopus
1	exp Intimate Partner Violence/	1	'domestic violence'/de	1	DE "Intimate Partner Violence"		TITLE-ABS-KEY("anti-abuse" OR "anti-assault" OR "anti-harassment" OR "anti-rape" OR "anti-victim*" OR "anti-violence" OR ((dating OR domestic OR gender* OR partner* OR relationship* OR wom?n OR sex*) W/2 (abuse* OR assault* OR violence)) OR "intimate partner violence" OR ipv OR rape OR rapes OR raped OR rapist* OR raping OR (sex* W/2 (coerc* OR force* OR harass* OR unwanted OR unwelcome OR victim…
		2	'partner violence'/exp	2	DE "Domestic Violence"
2	exp Sex Offenses/	3	'sexual crime'/exp	3	DE "Sex Offenses"
		4	'sexual violence'/de	4	DE "Sexual Abuse"
		5	'sexual assault'/exp	5	DE "Rape"
		6	sexual coercion'/exp	6	DE "Acquaintance Rape"
				7	DE "Sexual Harassment"
3	(anti-abuse or anti-assault or anti-harassment or anti-rape or anti-victim* or anti-violence).ti,ab,kw,kf.	7	('anti-abuse' OR 'anti-assault' OR 'anti-harassment' OR 'anti-rape' OR 'anti-victim*' OR 'anti-violence'):ti,ab,kw	8	TI("anti-abuse" OR "anti-assault" OR "anti-harassment" OR "anti-rape" OR "anti-victim*" OR "anti-violence") OR AB("anti-abuse" OR "anti-assault" OR "anti-harassment" OR "anti-rape" OR "anti-victim*" OR "anti-violence")
4	((dating or domestic or gender* or partner* or relationship* or wom#n or sex*) adj2 (abuse* or assault* or violence)).ti,ab,kw,kf.	8	((dating OR domestic OR gender* OR partner* OR relationship* OR wom?n OR sex*) NEAR/2 (abuse* OR assault* OR violence)):ti,ab,kw	9	TI((dating OR domestic OR gender* OR partner* OR relationship* OR wom?n OR sex*) N2 (abuse* OR assault* OR violence)) OR AB((dating OR domestic OR gender* OR partner* OR relationship* OR wom?n OR sex*) N2 (abuse* OR assault* OR violence))
5	(intimate partner violence or ipv).ti,ab,kw,kf.	9	('intimate partner violence' OR ipv):ti,ab,kw	10	TI("intimate partner violence" OR ipv) OR AB("intimate partner violence" OR ipv)
6	(rape or rapes or raped or rapist* or raping).ti,ab,kw,kf.	10	(rape OR rapes OR raped OR rapist* OR raping):ti,ab,kw	11	TI(rape OR rapes OR raped OR rapist* OR raping) OR AB(rape OR rapes OR raped OR rapist* OR raping)
7	(sex* adj2 coerc*).ti,ab,kw,kf.	11	(sex* NEAR/2 coerc*):ti,ab,kw	12	TI(sex* N2 coerc*) OR AB(sex* N2 coerc*)
8	(sex* adj2 (force* or unwanted or unwelcome)).ti,ab,kw,kf.	12	(sex* NEAR/2 (force* OR unwanted OR unwelcome)):ti,ab,kw	13	TI(sex* N2 (force* OR unwanted OR unwelcome)) OR AB(sex* N2 (force* OR unwanted OR unwelcome))
9	(sex* adj2 harass*).ti,ab,kw,kf.	13	(sex* NEAR/2 harass*):ti,ab,kw	14	TI(sex* N2 harass*) OR AB(sex* N2 harass*)
10	(sex* adj2 victimi*).ti,ab,kw,kf.	14	(sex* NEAR/2 victimi*):ti,ab,kw	15	TI(sex* N2 victimi*) OR AB(sex* N2 victimi*)
11	(unwanted pursuit or unwanted online pursuit).ti,ab,kw,kf.	15	('unwanted pursuit' OR 'unwanted online pursuit'):ti,ab,kw	16	TI("unwanted pursuit" OR "unwanted online pursuit") OR AB("unwanted pursuit" OR "unwanted online pursuit")
12	(wom#n adj4 (safety or security)).ti,ab,kw,kf.	16	(wom?n NEAR/4 (safety OR security)):ti,ab,kw	17	TI(wom?n N4 (safety OR security)) OR AB(wom?n N4 (safety OR security))
13	or/1-12	17	#1 OR #2 OR #3 OR #4 OR #5 OR #6 OR #7 OR #8 OR #9 OR #10 OR #11 OR #12 OR #13 OR #14 OR #15 OR #16	18	S1 OR S2 OR S3 OR S4 OR S5 OR S6 OR S7 OR S8 OR S9 OR S10 OR S11 OR S12 OR S13 OR S14 OR S15 OR S16 OR S17
14	Mobile Applications/	18	'mobile application'/exp	19	DE "Mobile Applications"
				20	DE "Mobile Technology"
15	(app or apps).ti,ab,kw,kf.	19	(app OR apps):ti,ab,kw	21	TI(app OR apps) OR AB(app OR apps)
16	(application* adj4 (android or cell* or iphone* or mobile or smart phone* or smartphone*)).ti,ab,kw,kf.	20	(application* NEAR/4 (android OR cell* OR iphone* OR mobile OR 'smart phone*' OR smartphone*)):ti,ab,kw	22	TI(application* N4 (android OR cell* OR iphone* OR mobile OR "smart phone*" OR smartphone*)) OR AB(application* N4 (android OR cell* OR iphone* OR mobile OR "smart phone*" OR smartphone*))
17	or/14-16	21	#18 OR #19 OR #20	23	S19 OR S20 OR S21 OR S22
18	13 and 17	22	#17 AND #21	24	S18 AND S23
	57 results 2020-01-23		81 results 2020-01-23		52 results 2020-01-23
